# Supplementary material for: Cellular cAMP Content and Mitochondrial Profile Define Different Subtypes of Ovarian Cancer Cells
Source: Int J Mol Sci. 2025 Oct 28;26(21):10474. doi: 10.3390/ijms262110474 (PMC12607473; doi:10.3390/ijms262110474)
Supplement: Supplementary file 1 [file ijms-26-10474-s001.zip]

Archive with 1 entries (1 files):
- ijms-3843854-supplementary.pdf
